# Supplementary material for: Integrating Physiology, Transcriptome, and Metabolomics Reveals the Potential Mechanism of Nitric Oxide Concentration-Dependent Regulation of Embryo Germination in Sorbus pohuashanensis
Source: Plants (Basel). 2025 Jan 23;14(3):344. doi: 10.3390/plants14030344 (PMC11820237; doi:10.3390/plants14030344)
Supplement: Supplementary file 1 [file plants-14-00344-s001.zip]

Archive with 1 entries (1 files):
- plants-3364213-supplementary.pdf
